# Supplementary material for: Postmortem tissue biomarkers of menopausal transition
Source: Mol Psychiatry. 2025 Aug 27;31(2):819–34. doi: 10.1038/s41380-025-03177-9 (PMC12515968; doi:10.1038/s41380-025-03177-9)
Supplement: Supplementary file 2 — Supplementary Table 1 [file 41380_2025_3177_MOESM2_ESM.xlsx]

## Sheet: All samples
MT_ID	Age	Original group	Component score	Composite classification	Blood AMH	AMH classification	Blood FSH	FSH classification	Biological classification based on AMH/FSH	Exogenous hormones/Contraception/HRT	Additional medical records and notes	Menopause info
MT-1	17.5	Pre	-0.606533	Pre	2078.45	Pre	13.7628	Pre	Pre	no
MT-2	21	Pre	-2.81237	Pre	2604.43	Pre	7.44315	Pre	Pre	Depo provera injections
MT-3	21.8	Pre								unknown	Bilateral ovarian cysts present reaching up to 1.0 cm in greatest dimension; missing blood values
MT-4	23.3	Pre	-2.85422	Pre	2103.86	Pre	7.63391	Pre	Pre	unknown
MT-5	23.6	Pre	-2.33737	Pre	1113.34	Pre	2.28965	Pre	Pre	BCP (levonorgestrel/ethinyl estradiol)	Dysmenorrhea
MT-6	28.5	Pre	-2.90674	Pre	1631.8	Pre	6.41224	Pre	Pre	IUD
MT-7	28.6	Pre	-0.808755	Pre	316.089	Pre	3.01608	Pre	Pre	unknown
MT-8	29.2	Pre	-2.70702	Pre	347.863	Pre	3.50164	Pre	Pre	BCP (levonorgestrel/ethinyl estradiol)	Bartholin's duct cyst
MT-9	29.9	Pre	-0.908373	Pre	974.655	Pre	2.66571	Pre	Pre	no info
MT-10	38.5	Pre	-3.45094	Pre	677.071	Pre	9.44347	Pre	Pre	unknown
MT-11	44.8	Peri	-1.59941	Pre	62.8953	Pre	7.25338	Pre	Pre	unknown
MT-12	45.4	Peri			47.7502	Pre	13.2252	Pre	Pre	no
MT-13	46	Peri	0.456577	Post	4.34497	Post	13.1717	Pre	UNKNOWN	no
MT-14	46.5	Peri	-0.921762	Pre	13.4645	Pre	23.9839	Pre	Pre	no
MT-15	46.5	Peri	0.641856	Post	5.51796	Post	11.0174	Pre	UNKNOWN	Depo provera injections for previous 6 years
MT-16	46.6	Peri	-0.838608	Pre	25.6616	Pre	9.39354	Pre	Pre	no
MT-17	47.3	Peri	-0.592264	Pre	6.70783	Post	5.32548	Pre	UNKNOWN	BCP (unknown formulation)
MT-18	48.3	Peri	-1.08029	Pre	26.3165	Pre	11.6397	Pre	Pre	no
MT-19	48.6	Peri	0.713895	Post	76.1765	Pre	18.0413	Pre	Pre	no
MT-20	49.1	Peri	0.221029	Post	51.8529	Pre	12.8516	Pre	Pre	no
MT-21	49.6	Peri								unknown	Missing blood values
MT-22	49.8	Peri	-2.86566	Pre	5.51796	Post	8.01839	Pre	UNKNOWN	no
MT-23	50	Peri	-0.536423	Pre	12.8385	Pre	21.5299	Pre	Pre	unknown
MT-24	51	Peri	1.20036	Post	0	Post	59.6531	Post	Post	Progesterone, plant-based HRT
MT-25	51.6	Peri			5.51796	Post	67.2657	Post	Post	IUD
MT-26	52.3	Peri	1.47808	Post	12.2146	Pre	70.9517	Post	UNKNOWN	stopped BCP, went on progesterone (timeframe unknown)
MT-27	52.3	Peri	1.59047	Post	0	Post	83.7283	Post	Post	no
MT-28	53.3	Peri	0.686005	Post	8.5187	Post	21.1165	Pre	UNKNOWN	no
MT-29	53.6	Peri	1.36365	Post	0.468566	Post	33.5202	Post	Post	no
MT-30	53.9	Peri	1.98302	Post	9.12835	Post	55.9551	Post	Post	unknown
MT-31	54.6	Peri	0.206805	Post	7.30823	Post	71.4816	Post	Post	no
MT-32	55.8	Post			7.30823	Post	49.3407	Post	Post	unknown	No ovaries	Surgical menopause
MT-33	56.6	Post	0.683631	Post	14.0925	Pre	21.6483	Pre	Pre	no	Unknown
MT-34	56.8	Post	2.5558	Post	0.98441	Post	45.4428	Post	Post	no	Ovarian atrophy	Likely Postmenopausal
MT-35	58.1	Post	2.21033	Post	12.2146	Pre	30.3753	Post	UNKNOWN	unknown	Unknown
MT-36	58.9	Post	2.29755	Post	3.76597	Post	122.892	Post	Post	no	No ovaries	Surgical menopause
MT-37	62.7	Post	2.93385	Post	0	Post	107.683	Post	Post	no	>60 yo, no detectable AMH, very high FSH	Likely Postmenopausal
MT-38	63.1	Post	2.96856	Post	17.2588	Pre	162.327	Post	UNKNOWN	Premarin (stopped 1 yr before death)	No uterus, and possibly ovary removal?	Likely Postmenopausal
MT-39	63.3	Post	-0.400442	Post	4.92914	Post	6.97064	Pre	UNKNOWN	no	Ovarian atrophy	Likely Postmenopausal
MT-40	65	Post	1.72522	Post	0	Post	87.9296	Post	Post	unknown	Menopause confirmed in medical records	Postmenopausal
MT-41	66.1	Post	1.06016	Post	0	Post	58.5859	Post	Post	unknown	>65 yo, no detectable AMH, high FSH	Likely Postmenopausal
MT-42	67.1	Post	1.25034	Post	0.468566	Post	52.3777	Post	Post	unknown	>65 yo, hardly detectable AMH, high FSH	Likely Postmenopausal
